# Supplementary material for: Effect of Mobile Phone Addiction on Physical Exercise in University Students: Moderating Effect of Peer Relationships
Source: Int J Environ Res Public Health. 2023 Feb 2;20(3):2685. doi: 10.3390/ijerph20032685 (PMC9915063; doi:10.3390/ijerph20032685)
Supplement: Supplementary file 1 [file ijerph-20-02685-s001.zip]

Archive with 1 entries (1 files):
- ijerph-2179584-supplementary.pdf
